# Supplementary material for: Phenotypic Traits, Hormonal Distribution, and Metabolite Profiling of Isatis indigotica Seeds from 21 Samples in China: A Traditional Chinese Medicinal Herb
Source: Plants (Basel). 2025 Apr 1;14(7):1096. doi: 10.3390/plants14071096 (PMC11991228; doi:10.3390/plants14071096)
Supplement: Supplementary file 1 [file plants-14-01096-s001.zip]

Archive with 2 entries (2 files):
- Supplementary Material.pdf
- Table S1-Mass spectrometry detection parameters for each hormone in the MRM scan mode.xlsx
